# Supplementary material for: Differential Effects of 25-Hydroxyvitamin D3 versus 1α 25-Dihydroxyvitamin D3 on Adipose Tissue Browning in CKD-Associated Cachexia
Source: Cells. 2021 Dec 1;10(12):3382. doi: 10.3390/cells10123382 (PMC8699879; doi:10.3390/cells10123382)
Supplement: Supplementary file 1 [file cells-10-03382-s001.zip]

Archive with 1 entries (1 files):
- cells-1426632-supplementary.pdf
